# Supplementary material for: Synthesis and Electrochemical Study of Gold(I) Carbene Complexes
Source: Molecules. 2024 Aug 28;29(17):4081. doi: 10.3390/molecules29174081 (PMC11487389; doi:10.3390/molecules29174081)
Supplement: Supplementary file 1 [file molecules-29-04081-s001.zip]

Archive with 1 entries (1 files):
- molecules-3092416-supplementary.pdf
